# Supplementary material for: The Transcription Factor Twist1 Has a Significant Role in Mycosis Fungoides (MF) Cell Biology: An RNA Sequencing Study of 40 MF Cases
Source: Cancers (Basel). 2023 Feb 28;15(5):1527. doi: 10.3390/cancers15051527 (PMC10000433; doi:10.3390/cancers15051527)
Supplement: Supplementary file 1 [file cancers-15-01527-s001.zip]

Archive with 3 entries (3 files):
- cancers-2199028 - Supplementary materials.pdf
- cancers-2199028 - Table S1.xlsx
- cancers-2199028 - Table S2.xlsx
