# Supplementary material for: The Transcription Factor Twist1 Has a Significant Role in Mycosis Fungoides (MF) Cell Biology: An RNA Sequencing Study of 40 MF Cases
Source: Cancers (Basel). 2023 Feb 28;15(5):1527. doi: 10.3390/cancers15051527 (PMC10000433; doi:10.3390/cancers15051527)
Supplement: Supplementary file 1 [file cancers-15-01527-s001.zip › cancers-2199028 - Table S1.xlsx]

## Sheet: Sheet1
Table S1: 228 significant upstream regulators according to adjusted p value in the IPA core analysis
Analysis	Upstream Regulator	Expr Log Ratio	Molecule Type	Predicted Activation State	Activation z-score	Bias Term	Bias-corrected z-score	P-value	Adj. p-value	geneNames
twist_allsamples_all_de_genes_colreorder_2id	MRTFB	0.519	transcription regulator	Activated	2.828	0.447	1.563	3.93e-06	0.0009039	COL5A2,FILIP1L,MYH10,NUAK1,PDGFRA,SH3D19,TAGLN,ZFHX4
twist_allsamples_all_de_genes_colreorder_2id	MSC	-0.139	transcription regulator					1.09e-05	0.000966	CD19,CD79A,POU2F2
twist_allsamples_all_de_genes_colreorder_2id	EWSR1-FLI1		fusion gene/product	Inhibited	-2.804	-0.3	-1.962	1.26e-05	0.000966	COL5A2,FILIP1L,MYH10,NUAK1,PDGFRA,SH3D19,TAGLN,ZFHX4
twist_allsamples_all_de_genes_colreorder_2id	MS4A1	-1.446	other	Inhibited	-2	0.319	-2.639	1.74e-05	0.0010005	CD19,CD22,CD40,PAX5
twist_allsamples_all_de_genes_colreorder_2id	TGM2	-1.413	enzyme	Inhibited	-2.217	0.201	-2.904	2.78e-05	0.0012788	CCL2,CXCR5,DAAM2,GJA1,GM2A,ITGAX,LGALS9,MERTK,OAS2,SELL,SLC7A2,TOR1B
twist_allsamples_all_de_genes_colreorder_2id	SRF	-0.313	transcription regulator					3.37e-05	0.00129183	AKAP12,FHL2,FILIP1L,ITGA1,LMCD1,LRP1,NR4A1,TAGLN
twist_allsamples_all_de_genes_colreorder_2id	BTK	-0.326	kinase		1.664	-0.105	1.919	7.78e-05	0.00208022	CD40,IL4I1,IRF1,ISG20,ITGAX,OAS2
twist_allsamples_all_de_genes_colreorder_2id	SOX11	-0.006	transcription regulator		-0.968	0.265	-1.748	7.91e-05	0.00208022	CD19,DBN1,FCMR,FCRL3,LGALS9,MS4A1,MYO1B,PAX5,TNXB
twist_allsamples_all_de_genes_colreorder_2id	IL1RN	-0.454	cytokine		1.912	-0.411	2.993	8.14e-05	0.00208022	GJA1,IL18BP,IRF1,ISG20,LGALS9,OAS2,UBD
twist_allsamples_all_de_genes_colreorder_2id	SPDEF	1.21	transcription regulator	Inhibited	-2.236	-0.405	-1.331	0.000108	0.00216583	CD40,COL4A1,COL5A2,COL6A3,LAMB2,LAMC1
twist_allsamples_all_de_genes_colreorder_2id	IFNG	-0.599	cytokine	Inhibited	-3.367	0.283	-4.32	0.000109	0.00216583	ADA2,CCL2,CD40,CMPK2,HLA-DRA,IL18BP,IRF1,ISG20,LGALS9,OAS2,SMTN,TJP1,TNFSF13B,TTC28,UBD
twist_allsamples_all_de_genes_colreorder_2id	TGFB1	0.185	growth factor	Activated	2.056	0.227	1.201	0.000113	0.00216583	AOPEP,BMP1,CCL2,CD40,COL6A3,CXCR5,FBN1,GLI2,ITGA1,JAG1,PIK3CD,SMTN,TAGLN,TGFB1I1,TGM2,ZFP36
twist_allsamples_all_de_genes_colreorder_2id	TLR7	-0.151	transmembrane receptor		-1.765	0.425	-2.86	0.000124	0.00219385	CCL2,CD40,FCMR,IL4I1,IRF1,ISG20,OAS2
twist_allsamples_all_de_genes_colreorder_2id	TLR9	-0.331	transmembrane receptor		-1.455	0.416	-2.464	0.000146	0.00239857	CD40,FCMR,IL4I1,IRF1,ISG20,OAS2
twist_allsamples_all_de_genes_colreorder_2id	ETV6-RUNX1		fusion gene/product	Activated	3.16	-0.343	4.246	0.000162	0.002484	CD19,CD40,CD72,CD79A,ELF4,IRF1,LAT2,LILRB1,MS4A1,POU2F2,STARD9
twist_allsamples_all_de_genes_colreorder_2id	SEMA3A	0.224	other					0.000197	0.00283188	MAP1B,MCAM
twist_allsamples_all_de_genes_colreorder_2id	NORAD	0.05	other	Activated	2.236	0.425	1.286	0.000234	0.00299	COL4A1,LMCD1,SLIT3,SMTN,TAGLN
twist_allsamples_all_de_genes_colreorder_2id	TEAD2	-0.015	transcription regulator	Activated	2.236	0.447	1.236	0.000234	0.00299	COL5A2,FILIP1L,NUAK1,SH3D19,TAGLN
twist_allsamples_all_de_genes_colreorder_2id	TEAD3	0.456	transcription regulator	Activated	2.236	0.407	1.327	0.000369	0.00446684	COL5A2,FILIP1L,NUAK1,SH3D19,TAGLN
twist_allsamples_all_de_genes_colreorder_2id	CHD7	0.152	enzyme					0.000552	0.00604571	GLI2,GLI3,JAG1
twist_allsamples_all_de_genes_colreorder_2id	ID2	-0.435	transcription regulator					0.000552	0.00604571	CD19,CD79A,POU2F2
twist_allsamples_all_de_genes_colreorder_2id	TEAD1	0.452	transcription regulator	Activated	2.236	0.377	1.393	0.000736	0.00736	COL5A2,FILIP1L,NUAK1,SH3D19,TAGLN
twist_allsamples_all_de_genes_colreorder_2id	TEAD4	-0.062	transcription regulator	Activated	2.236	0.39	1.364	0.000736	0.00736	COL5A2,FILIP1L,NUAK1,SH3D19,TAGLN
twist_allsamples_all_de_genes_colreorder_2id	MMP14	0.294	peptidase					0.000894	0.00790846	BCAM,JAG1,PIK3CD
twist_allsamples_all_de_genes_colreorder_2id	NFATC3	-0.208	transcription regulator					0.000894	0.00790846	ANGPT1,CXCR5,NR4A1
twist_allsamples_all_de_genes_colreorder_2id	PRNP	0.06	other		-1.982	-0.046	-1.891	0.000894	0.00790846	CCL2,GJA1,IGF2,LRP1
twist_allsamples_all_de_genes_colreorder_2id	CD40	-0.686	transmembrane receptor	Inhibited	-2.148	0.209	-2.596	0.000986	0.00839926	CCL2,CD40,IRF1,KLF9,TNFSF13B,ZBTB16
twist_allsamples_all_de_genes_colreorder_2id	NPLOC4	-0.011	other					0.00116	0.00882903	CCL2,TNFSF13B
twist_allsamples_all_de_genes_colreorder_2id	UFD1	-0.074	peptidase					0.00116	0.00882903	CCL2,TNFSF13B
twist_allsamples_all_de_genes_colreorder_2id	ZXDC	0.086	transcription regulator					0.00116	0.00882903	CCL2,HLA-DRA
twist_allsamples_all_de_genes_colreorder_2id	Jnk		group		-1.751	0.345	-2.582	0.00119	0.00882903	CCL2,CD40,GJA1,NR4A1,TGM2,ZFP36
twist_allsamples_all_de_genes_colreorder_2id	Immunoglobulin		complex	Inhibited	-2	0.258	-2.515	0.00128	0.0092	CCL2,IRF1,ITGAX,UBD
twist_allsamples_all_de_genes_colreorder_2id	BCR (complex)		complex		-1.133	0.292	-1.777	0.00133	0.0092697	CXCR5,KLF9,POU2F2,SELL,ZBTB16
twist_allsamples_all_de_genes_colreorder_2id	WNT3A	1.365	cytokine		0	0.447	-0.895	0.00176	0.0119059	CCL2,COLEC12,DCLK1,FCMR
twist_allsamples_all_de_genes_colreorder_2id	MRTFA	-0.276	transcription regulator	Activated	2.236	0.253	1.669	0.00206	0.0133027	CDC42BPA,FNBP1L,MYH10,PDGFRA,ZFHX4
twist_allsamples_all_de_genes_colreorder_2id	IL13	-0.666	cytokine		-1.414	0.099	-1.695	0.00209	0.0133027	CCL2,JAG1,LIPA,MTSS1,NID1,SORT1,TGM2,TMC6,TNS1
twist_allsamples_all_de_genes_colreorder_2id	SOCS1	-1.15	other	Activated	2	-0.273	2.547	0.00214	0.0133027	IRF1,ISG20,OAS2,TGM2
twist_allsamples_all_de_genes_colreorder_2id	F2R	0.06	g-protein coupled receptor					0.00226	0.0136789	ANGPT1,GJA1,MCAM
twist_allsamples_all_de_genes_colreorder_2id	FAS	-0.08	transmembrane receptor		-0.326	-0.075	-0.183	0.00258	0.0151225	CCL2,IRF1,NUAK2,ZFP36
twist_allsamples_all_de_genes_colreorder_2id	PTPN3	0.823	phosphatase					0.00263	0.0151225	JAG1,TAGLN,TGM2
twist_allsamples_all_de_genes_colreorder_2id	IL12 (complex)		complex					0.00307	0.017222	CCL2,IL18BP,IRF1,SELL
twist_allsamples_all_de_genes_colreorder_2id	BRD4	-0.022	kinase		1.671	0.424	0.649	0.00343	0.0180422	COL4A1,CXCR5,FBN1,IRF1,ITGA1,LOX,SLC7A2
twist_allsamples_all_de_genes_colreorder_2id	BMP7	-0.018	growth factor					0.00345	0.0180422	BMP1,CCL2,COL5A2,IGF2,JAG1
twist_allsamples_all_de_genes_colreorder_2id	TXN	-0.244	enzyme					0.00348	0.0180422	CD40,MS4A1,SELL
twist_allsamples_all_de_genes_colreorder_2id	ERK		group		-0.82	0.303	-1.545	0.00353	0.0180422	CCL2,MS4A1,ODC1,SELL,TGM2,ZFP36
twist_allsamples_all_de_genes_colreorder_2id	RUNX2	0.11	transcription regulator		0	0.06	-0.121	0.00393	0.0193298	COL24A1,JAG1,NEXN,TAGLN
twist_allsamples_all_de_genes_colreorder_2id	ZNF503	0.133	other					0.00395	0.0193298	MERTK,TJP1
twist_allsamples_all_de_genes_colreorder_2id	FGF8		growth factor		-1	-0.029	-0.943	0.00425	0.0203646	CCL2,ERRFI1,PCOLCE2,TNXB
twist_allsamples_all_de_genes_colreorder_2id	SYK	-0.218	kinase		-0.799	-0.129	-0.52	0.00436	0.0204653	AKAP12,CCL2,FCMR,OAS2,TNFSF13B
twist_allsamples_all_de_genes_colreorder_2id	JAK1	-0.069	kinase					0.00448	0.020608	CCL2,CD40,IRF1
twist_allsamples_all_de_genes_colreorder_2id	PPP2CA	-0.105	phosphatase					0.00504	0.0222055	IRF1,NT5E,SELL
twist_allsamples_all_de_genes_colreorder_2id	IFNA1/IFNA13		cytokine					0.00522	0.0222055	GEM,OAS2
twist_allsamples_all_de_genes_colreorder_2id	TFAP2B	0.47	transcription regulator					0.00522	0.0222055	IGF2,LORICRIN
twist_allsamples_all_de_genes_colreorder_2id	ZNF503-AS1	0.103	other					0.00522	0.0222055	MERTK,TJP1
twist_allsamples_all_de_genes_colreorder_2id	MAFB	0.028	transcription regulator					0.00531	0.0222055	CCL2,IL18BP,MTSS1,NUAK1
twist_allsamples_all_de_genes_colreorder_2id	Smad2/3		group					0.00628	0.0257929	CCL2,HMCN1,TGM2
twist_allsamples_all_de_genes_colreorder_2id	ILF3	0.01	transcription regulator	Activated	2.236	-0.199	2.682	0.00665	0.0263707	ABCA9,CD40,LILRB1,PLA2G7,STEAP4
twist_allsamples_all_de_genes_colreorder_2id	LETMD1	0.037	other					0.00665	0.0263707	CCL2,IRF1
twist_allsamples_all_de_genes_colreorder_2id	ERBB2	0.511	kinase		-0.093	0.191	-0.752	0.00725	0.0282627	BCAM,BMP1,CCL2,COL6A3,JAG1,LAMB1,LAMB2,NT5E,PIK3CD,SMTN,STEAP4,TAGLN
twist_allsamples_all_de_genes_colreorder_2id	PDGF BB		complex		1	0.424	0.152	0.0077	0.029259	CCL2,COL12A1,GEM,NR4A1,ZFP36
twist_allsamples_all_de_genes_colreorder_2id	estrogen receptor		group		-1.414	-0.019	-1.361	0.00776	0.029259	COL12A1,COL4A1,JAG1,MAN1A1,MAP1B,NT5E,PCDH19,SELL
twist_allsamples_all_de_genes_colreorder_2id	DGKA	-0.16	kinase					0.00824	0.0297523	CCL2,IRF1
twist_allsamples_all_de_genes_colreorder_2id	PLG		peptidase					0.00824	0.0297523	CCL2,CD40
twist_allsamples_all_de_genes_colreorder_2id	IRF1	-0.611	transcription regulator					0.00845	0.0297523	CCL2,CMPK2,ODC1,UBD
twist_allsamples_all_de_genes_colreorder_2id	KDM3A	0.384	transcription regulator					0.00845	0.0297523	CCL2,MCAM,TNXB
twist_allsamples_all_de_genes_colreorder_2id	GAPDH	0.046	enzyme					0.00926	0.0297523	CCL2,GEM,OAS2
twist_allsamples_all_de_genes_colreorder_2id	Pkc(s)		group					0.00952	0.0297523	CCL2,IGF2,LIPA,MS4A1
twist_allsamples_all_de_genes_colreorder_2id	GLI1	0.421	transcription regulator		-0.466	-0.112	-0.081	0.00962	0.0297523	AHNAK2,C1QTNF3,CMPK2,GLI2,IGFBP6,KLF9,PAM,PCOLCE2,PDGFRA,SESN1,TNFSF13B,UACA,ZFP36
twist_allsamples_all_de_genes_colreorder_2id	HIC1	0.08	transcription regulator		-1	-0.086	-0.827	0.0101	0.0297523	AHNAK2,BBOF1,FHL2,MCAM
twist_allsamples_all_de_genes_colreorder_2id	miR-145-5p (and other miRNAs w/seed UCCAGUU)		mature microrna					0.0101	0.0297523	NDUFA4,TAGLN,VASN
twist_allsamples_all_de_genes_colreorder_2id	STAT3	0.04	transcription regulator		1.195	0.317	0.361	0.0102	0.0297523	CCL2,CD40,IRF1,JAG1,LOX,MXI1,TAGLN,TNS1
twist_allsamples_all_de_genes_colreorder_2id	WBP2	-0.273	transcription regulator		1.633	0.089	1.414	0.0103	0.0297523	COL4A1,COL6A3,COLEC12,DCLK1,FCMR,TAGLN
twist_allsamples_all_de_genes_colreorder_2id	TP63	0.824	transcription regulator		0.091	0.241	-0.527	0.0103	0.0297523	ADA2,COL4A1,DST,ECM1,FBN1,IGFBP6,JAG1,NT5E,TAGLN
twist_allsamples_all_de_genes_colreorder_2id	SMARCA4	-0.085	transcription regulator		1.342	0.433	0.374	0.0105	0.0297523	CCL2,CORO6,COTL1,CYP4B1,FHL2,HLA-DRA,IRF1,LAMA3,LOX,MAP1B,TAGLN,TREM2,UBD
twist_allsamples_all_de_genes_colreorder_2id	RELA	-0.25	transcription regulator		-0.928	0.401	-1.897	0.0108	0.0297523	CCL2,GLI2,IRF1,ISG20,NR4A1,TGM2,TRPC6,UBD
twist_allsamples_all_de_genes_colreorder_2id	FUS-DDIT3		fusion gene/product					0.011	0.0297523	COL4A1,IGFBP6,LOX
twist_allsamples_all_de_genes_colreorder_2id	TNF	-0.671	cytokine		-1.865	0.271	-2.847	0.0113	0.0297523	ARHGEF40,CCL2,CD40,CXCR5,IGF2,IRF1,LAMA3,MCAM,NID1,NUAK1,OAS2,PIK3CD,TJP1,TNFSF13B
twist_allsamples_all_de_genes_colreorder_2id	ACTN4	-0.036	transcription regulator					0.0119	0.0297523	CCL2,DCN
twist_allsamples_all_de_genes_colreorder_2id	FBN1	0.733	other					0.0119	0.0297523	COL6A3,FBN1
twist_allsamples_all_de_genes_colreorder_2id	KAT2B	0.189	transcription regulator					0.0119	0.0297523	CCL2,FGR
twist_allsamples_all_de_genes_colreorder_2id	VCP	-0.112	enzyme					0.0119	0.0297523	CCL2,TNFSF13B
twist_allsamples_all_de_genes_colreorder_2id	TFAP2A	0.362	transcription regulator					0.0119	0.0297523	DCLK1,GEM,GM2A,SESN1
twist_allsamples_all_de_genes_colreorder_2id	CIP2A	0.02	other	Inhibited	-2	-0.168	-1.665	0.0126	0.0297523	CORO6,DCN,PDLIM7,PRG4
twist_allsamples_all_de_genes_colreorder_2id	HAVCR1	-0.048	other		-0.277	-0.038	-0.194	0.013	0.0297523	GLI2,IRF1,MYH10,ODC1,TMEM45A
twist_allsamples_all_de_genes_colreorder_2id	POU2F2	-0.691	transcription regulator					0.0133	0.0297523	BANK1,CD22,MS4A1,POU2F2
twist_allsamples_all_de_genes_colreorder_2id	BAHD1	-0.142	other					0.0141	0.0297523	IGF2
twist_allsamples_all_de_genes_colreorder_2id	BMP1	0.62	peptidase					0.0141	0.0297523	DCN
twist_allsamples_all_de_genes_colreorder_2id	CCDC47	0.196	other					0.0141	0.0297523	TRPC6
twist_allsamples_all_de_genes_colreorder_2id	CD72	-1.318	transmembrane receptor					0.0141	0.0297523	CCL2
twist_allsamples_all_de_genes_colreorder_2id	Ck2		complex					0.0141	0.0297523	ZFP36
twist_allsamples_all_de_genes_colreorder_2id	EMC2	0.088	other					0.0141	0.0297523	TRPC6
twist_allsamples_all_de_genes_colreorder_2id	EMC6	-0.195	other					0.0141	0.0297523	TRPC6
twist_allsamples_all_de_genes_colreorder_2id	FXYD5	-0.039	ion channel					0.0141	0.0297523	CCL2
twist_allsamples_all_de_genes_colreorder_2id	HIVEP3	-0.265	transcription regulator					0.0141	0.0297523	SLIT3
twist_allsamples_all_de_genes_colreorder_2id	Histone H2b		group					0.0141	0.0297523	IRF1
twist_allsamples_all_de_genes_colreorder_2id	MAC		complex					0.0141	0.0297523	ZFP36
twist_allsamples_all_de_genes_colreorder_2id	MEOX2	0.729	transcription regulator					0.0141	0.0297523	LRP1
twist_allsamples_all_de_genes_colreorder_2id	MXD4	0.074	transcription regulator					0.0141	0.0297523	ODC1
twist_allsamples_all_de_genes_colreorder_2id	NAE1	0.07	enzyme					0.0141	0.0297523	CCL2
twist_allsamples_all_de_genes_colreorder_2id	PSPH	0.245	phosphatase					0.0141	0.0297523	NR4A1
twist_allsamples_all_de_genes_colreorder_2id	RXRB	-0.16	ligand-dependent nuclear receptor					0.0141	0.0297523	IGFBP6
twist_allsamples_all_de_genes_colreorder_2id	SEMA4D	-0.124	transmembrane receptor					0.0141	0.0297523	CCL2
twist_allsamples_all_de_genes_colreorder_2id	SERPINB3	-0.109	other					0.0141	0.0297523	LRP1
twist_allsamples_all_de_genes_colreorder_2id	STXBP2	-0.155	transporter					0.0141	0.0297523	STX11
twist_allsamples_all_de_genes_colreorder_2id	TADA2B	-0.14	transcription regulator					0.0141	0.0297523	CD19
twist_allsamples_all_de_genes_colreorder_2id	TMEM208	-0.011	other					0.0141	0.0297523	TRPC6
twist_allsamples_all_de_genes_colreorder_2id	UBA3	0.189	enzyme					0.0141	0.0297523	CCL2
twist_allsamples_all_de_genes_colreorder_2id	WDR83OS	-0.026	other					0.0141	0.0297523	TRPC6
twist_allsamples_all_de_genes_colreorder_2id	ZFP57	-0.545	transcription regulator					0.0141	0.0297523	IGF2
twist_allsamples_all_de_genes_colreorder_2id	EPAS1	0.405	transcription regulator					0.0147	0.0307364	AKAP12,GJA1,LOX,NT5E,TMEM45A
twist_allsamples_all_de_genes_colreorder_2id	RORC	-0.679	ligand-dependent nuclear receptor					0.0161	0.0333604	IL4I1,ZBTB16
twist_allsamples_all_de_genes_colreorder_2id	HIF1A	-0.023	transcription regulator		1.342	0.341	0.579	0.0169	0.0347054	AKAP12,FHL2,GJA1,H2AC20,ITGA1,LOX,NT5E,TMEM45A
twist_allsamples_all_de_genes_colreorder_2id	NUP62	-0.322	transporter					0.0184	0.036681	GLI2,LORICRIN
twist_allsamples_all_de_genes_colreorder_2id	Tgf beta		group					0.0184	0.036681	GLI2,MERTK
twist_allsamples_all_de_genes_colreorder_2id	mir-218		microrna					0.0184	0.036681	NT5E,PDGFRA
twist_allsamples_all_de_genes_colreorder_2id	NFkB (complex)		complex		-1.843	0.381	-2.76	0.0185	0.036681	CCL2,CD40,GLI2,IRF1,JAG1,LITAF,TGM2,TRPC6
twist_allsamples_all_de_genes_colreorder_2id	HDAC5	0.578	transcription regulator					0.0208	0.0405424	MEG3,NR4A1
twist_allsamples_all_de_genes_colreorder_2id	Pde4		group					0.0208	0.0405424	CCL2,CD40
twist_allsamples_all_de_genes_colreorder_2id	EPO	0.412	cytokine					0.0233	0.0416688	PRKCB,TJP1
twist_allsamples_all_de_genes_colreorder_2id	RC3H1	0.15	enzyme					0.0239	0.0416688	CCL2,IRF1,OAS2
twist_allsamples_all_de_genes_colreorder_2id	TCF4	-0.002	transcription regulator		1.134	0	1.134	0.0251	0.0416688	CD40,IGF2,IL4I1,JAG1,LRP1,PIK3CD,TNFSF13B
twist_allsamples_all_de_genes_colreorder_2id	Lh		complex					0.0263	0.0416688	AKAP12,GEM,GJA1,PIK3CD,PTPN21,RGS5,TPM2
twist_allsamples_all_de_genes_colreorder_2id	TLR3	0.138	transmembrane receptor					0.0274	0.0416688	ISG20,LIPA,PIK3CD,TNFSF13B
twist_allsamples_all_de_genes_colreorder_2id	A2M-AS1	-0.237	other					0.0279	0.0416688	SELL
twist_allsamples_all_de_genes_colreorder_2id	ACKR1	0.298	g-protein coupled receptor					0.0279	0.0416688	CCL2
twist_allsamples_all_de_genes_colreorder_2id	BGN	0.453	other					0.0279	0.0416688	CCL2
twist_allsamples_all_de_genes_colreorder_2id	BMP		group					0.0279	0.0416688	IRF1
twist_allsamples_all_de_genes_colreorder_2id	CCL21	-0.07	cytokine					0.0279	0.0416688	CCL2
twist_allsamples_all_de_genes_colreorder_2id	CD82	-0.466	other					0.0279	0.0416688	DCN
twist_allsamples_all_de_genes_colreorder_2id	CDKN2C	-0.163	transcription regulator					0.0279	0.0416688	CCL2
twist_allsamples_all_de_genes_colreorder_2id	COPS4	-0.33	peptidase					0.0279	0.0416688	STON2
twist_allsamples_all_de_genes_colreorder_2id	CX3CL1	0.071	cytokine					0.0279	0.0416688	CCL2
twist_allsamples_all_de_genes_colreorder_2id	EIF4E2	-0.15	translation regulator					0.0279	0.0416688	PDGFRA
twist_allsamples_all_de_genes_colreorder_2id	FGF12	-0.323	other					0.0279	0.0416688	TAGLN
twist_allsamples_all_de_genes_colreorder_2id	FOXF1	0.122	transcription regulator					0.0279	0.0416688	ERRFI1
twist_allsamples_all_de_genes_colreorder_2id	HLA-B	-0.444	transmembrane receptor					0.0279	0.0416688	OAS2
twist_allsamples_all_de_genes_colreorder_2id	IFT20	0.213	other					0.0279	0.0416688	GLI2
twist_allsamples_all_de_genes_colreorder_2id	IGFBP4	0.284	other					0.0279	0.0416688	IGFBP6
twist_allsamples_all_de_genes_colreorder_2id	IGK		other					0.0279	0.0416688	CCL2
twist_allsamples_all_de_genes_colreorder_2id	MTBP	0.152	other					0.0279	0.0416688	ODC1
twist_allsamples_all_de_genes_colreorder_2id	MXD1	-0.058	transcription regulator					0.0279	0.0416688	ODC1
twist_allsamples_all_de_genes_colreorder_2id	NEDD8	-0.227	enzyme					0.0279	0.0416688	CCL2
twist_allsamples_all_de_genes_colreorder_2id	PBX2	-0.063	transcription regulator					0.0279	0.0416688	CCL2
twist_allsamples_all_de_genes_colreorder_2id	PIP5K1C	0.201	kinase					0.0279	0.0416688	ERRFI1
twist_allsamples_all_de_genes_colreorder_2id	Ras homolog		group					0.0279	0.0416688	TJP1
twist_allsamples_all_de_genes_colreorder_2id	SCARB1	-0.224	transporter					0.0279	0.0416688	CCL2
twist_allsamples_all_de_genes_colreorder_2id	SOX18	0.16	transcription regulator					0.0279	0.0416688	MCAM
twist_allsamples_all_de_genes_colreorder_2id	TIGAR	-0.239	enzyme					0.0279	0.0416688	CCL2
twist_allsamples_all_de_genes_colreorder_2id	TOR1A	-0.153	enzyme					0.0279	0.0416688	STON2
twist_allsamples_all_de_genes_colreorder_2id	USP37	0.029	peptidase					0.0279	0.0416688	ZBTB16
twist_allsamples_all_de_genes_colreorder_2id	ZFP91	-0.044	transcription regulator					0.0279	0.0416688	TNFSF13B
twist_allsamples_all_de_genes_colreorder_2id	ZNF423	0.609	transcription regulator					0.0279	0.0416688	CD79A
twist_allsamples_all_de_genes_colreorder_2id	lipoxygenase		group					0.0279	0.0416688	CCL2
twist_allsamples_all_de_genes_colreorder_2id	miR-675-3p (miRNAs w/seed UGUAUGC)		mature microrna					0.0279	0.0416688	TJP1
twist_allsamples_all_de_genes_colreorder_2id	PELP1	-0.107	other					0.0283	0.041805	AHNAK2,COL12A1,MAP1B,TAGLN,TGM2
twist_allsamples_all_de_genes_colreorder_2id	PAF1	0.171	other					0.0284	0.041805	ISG20,OAS2,ZFP36
twist_allsamples_all_de_genes_colreorder_2id	SOCS3	-0.34	phosphatase					0.0288	0.041805	ISG20,OAS2
twist_allsamples_all_de_genes_colreorder_2id	mir-146		microrna					0.0288	0.041805	CCL2,PDGFRA
twist_allsamples_all_de_genes_colreorder_2id	IL1B	0.048	cytokine		-1.194	0.12	-1.522	0.0289	0.041805	CCL2,CD40,GJA1,HLA-DRA,IRF1,NR4A1,TJP1,UBD
twist_allsamples_all_de_genes_colreorder_2id	XBP1	-0.179	transcription regulator					0.0299	0.0427143	APBB2,COL4A1,HLA-DRA
twist_allsamples_all_de_genes_colreorder_2id	miR-146a-5p (and other miRNAs w/seed GAGAACU)		mature microrna					0.0299	0.0427143	CCL2,CD40,PDGFRA
twist_allsamples_all_de_genes_colreorder_2id	FANCC	-0.061	other					0.0316	0.0435503	JAG1,NUAK1,PRKCB
twist_allsamples_all_de_genes_colreorder_2id	HMGB1	-0.083	transcription regulator					0.0317	0.0435503	CCL2,CD40
twist_allsamples_all_de_genes_colreorder_2id	IRF8	-0.338	transcription regulator					0.0317	0.0435503	BANK1,MS4A1
twist_allsamples_all_de_genes_colreorder_2id	Ifn gamma		complex					0.0317	0.0435503	HLA-DRA,IL18BP
twist_allsamples_all_de_genes_colreorder_2id	POU2F1	-0.014	transcription regulator					0.0317	0.0435503	CXCR5,HLA-DRA
twist_allsamples_all_de_genes_colreorder_2id	CEBPA	-0.871	transcription regulator		-0.447	0.163	-0.813	0.0319	0.0435503	AKAP12,GJA1,LITAF,MMRN1,OAS2
twist_allsamples_all_de_genes_colreorder_2id	WNT5A	0.809	cytokine		-1.997	-0.258	-1.482	0.032	0.0435503	CCL2,DKK2,GJA1,NT5E
twist_allsamples_all_de_genes_colreorder_2id	mir-122		microrna		-0.958	-0.416	-0.135	0.032	0.0435503	LAMC1,MAP1B,MARK1,TGM2
twist_allsamples_all_de_genes_colreorder_2id	PRDM1	0.137	transcription regulator					0.0332	0.0445023	LAG3,LILRB1,OAS2
twist_allsamples_all_de_genes_colreorder_2id	FSH		complex					0.0338	0.0445023	AKAP12,FILIP1L,GEM,ISG20,PIK3CD,PTPN21,RGS5,TPM2
twist_allsamples_all_de_genes_colreorder_2id	CD40LG	-0.084	cytokine					0.0344	0.0445023	CCL2,CD40,IRF1,TNFSF13B
twist_allsamples_all_de_genes_colreorder_2id	AHI1	0.453	other					0.0347	0.0445023	IL4I1,LMCD1
twist_allsamples_all_de_genes_colreorder_2id	NONO	-0.028	transcription regulator	Inhibited	-2.213	0.341	-2.967	0.0348	0.0445023	CMPK2,ISG20,OAS2,TNFSF13B,TOR1B
twist_allsamples_all_de_genes_colreorder_2id	LGALS3	0.117	other					0.035	0.0445023	CCL2,COL4A1,COL5A2
twist_allsamples_all_de_genes_colreorder_2id	PRKAA1	0.209	kinase					0.035	0.0445023	LITAF,TJP1,TNS1
twist_allsamples_all_de_genes_colreorder_2id	IL1A	-0.359	cytokine		-0.064	0.365	-0.777	0.0357	0.0445023	CCL2,IRF1,LOX,MCAM
twist_allsamples_all_de_genes_colreorder_2id	ESR1	-0.034	ligand-dependent nuclear receptor		-0.308	0.05	-0.456	0.0367	0.0445023	CCL2,ISG20,JAG1,MAP1B,MYH10,SELL,SESN1,SLC7A2,TAGLN,XK
twist_allsamples_all_de_genes_colreorder_2id	SAFB	0.306	other					0.0367	0.0445023	HLA-DRA,ISG20,UBD
twist_allsamples_all_de_genes_colreorder_2id	IRF4	-0.22	transcription regulator		1.067	0.047	0.974	0.037	0.0445023	IRF1,ISG20,PAX5,TNFSF13B
twist_allsamples_all_de_genes_colreorder_2id	PDLIM2	-0.076	other		0	-0.005	0.01	0.037	0.0445023	RTN1,SUSD3,TAGLN,TNS1
twist_allsamples_all_de_genes_colreorder_2id	FOS	0.506	transcription regulator					0.0383	0.0445023	CCL2,GJA1,IGFBP6,NR4A1
twist_allsamples_all_de_genes_colreorder_2id	Interferon alpha		group		-1.176	0.314	-1.787	0.0388	0.0445023	ADA2,IRF1,ISG20,LGALS9,OAS2,TNFSF13B,TTC28
twist_allsamples_all_de_genes_colreorder_2id	TCR		complex					0.0388	0.0445023	ISG20,LIPA,NR4A1,ODC1,PIK3CD,SELL,TNFSF13B
twist_allsamples_all_de_genes_colreorder_2id	SATB1	0.079	transcription regulator		0.865	-0.085	1.034	0.0396	0.0445023	CORO6,LAG3,PRKCB,SELL
twist_allsamples_all_de_genes_colreorder_2id	MYOCD	1.45	transcription regulator					0.0404	0.0445023	GJA1,GJC1,TAGLN
twist_allsamples_all_de_genes_colreorder_2id	DRAP1	-0.035	transcription regulator					0.0411	0.0445023	HLA-DRA,RPS27
twist_allsamples_all_de_genes_colreorder_2id	CHIA	-0.187	enzyme					0.0416	0.0445023	CCL2
twist_allsamples_all_de_genes_colreorder_2id	CXCL16	-0.268	cytokine					0.0416	0.0445023	CCL2
twist_allsamples_all_de_genes_colreorder_2id	DGKH	0.132	kinase					0.0416	0.0445023	CCL2
twist_allsamples_all_de_genes_colreorder_2id	EBF1	0.563	transcription regulator					0.0416	0.0445023	CD79A
twist_allsamples_all_de_genes_colreorder_2id	EIF2AK1	-0.165	kinase					0.0416	0.0445023	BAG3
twist_allsamples_all_de_genes_colreorder_2id	HEY2	0.55	transcription regulator					0.0416	0.0445023	SMTN
twist_allsamples_all_de_genes_colreorder_2id	HSPB3	1.44	other					0.0416	0.0445023	CCL2
twist_allsamples_all_de_genes_colreorder_2id	HSPB6	0.894	other					0.0416	0.0445023	CCL2
twist_allsamples_all_de_genes_colreorder_2id	HSPB8	0.47	kinase					0.0416	0.0445023	CCL2
twist_allsamples_all_de_genes_colreorder_2id	IGBP1	-0.075	phosphatase					0.0416	0.0445023	IRF1
twist_allsamples_all_de_genes_colreorder_2id	IGF2BP3	0.282	translation regulator					0.0416	0.0445023	IGF2
twist_allsamples_all_de_genes_colreorder_2id	IGHM	-2.979	transmembrane receptor					0.0416	0.0445023	CD22
twist_allsamples_all_de_genes_colreorder_2id	INTS11	0.008	enzyme					0.0416	0.0445023	NR4A1
twist_allsamples_all_de_genes_colreorder_2id	Ifn		group					0.0416	0.0445023	OAS2
twist_allsamples_all_de_genes_colreorder_2id	KLF13	0.06	transcription regulator					0.0416	0.0445023	KLF9
twist_allsamples_all_de_genes_colreorder_2id	LGALS9	-0.755	other					0.0416	0.0445023	SELL
twist_allsamples_all_de_genes_colreorder_2id	MAF	0.315	transcription regulator					0.0416	0.0445023	NUAK1
twist_allsamples_all_de_genes_colreorder_2id	OLFM2	0.277	other					0.0416	0.0445023	TAGLN
twist_allsamples_all_de_genes_colreorder_2id	PARP9	-0.313	enzyme					0.0416	0.0445023	IRF1
twist_allsamples_all_de_genes_colreorder_2id	PRKAA2	0.664	kinase					0.0416	0.0445023	TNS1
twist_allsamples_all_de_genes_colreorder_2id	SMURF1	0.229	enzyme					0.0416	0.0445023	NR4A1
twist_allsamples_all_de_genes_colreorder_2id	Sphk		group					0.0416	0.0445023	CCL2
twist_allsamples_all_de_genes_colreorder_2id	TNFRSF13B	-0.954	transmembrane receptor					0.0416	0.0445023	CD19
twist_allsamples_all_de_genes_colreorder_2id	TNFRSF25	-0.324	transmembrane receptor					0.0416	0.0445023	CCL2
twist_allsamples_all_de_genes_colreorder_2id	UBB	-0.359	enzyme					0.0416	0.0445023	CCL2
twist_allsamples_all_de_genes_colreorder_2id	ZBED2	-0.791	transcription regulator					0.0416	0.0445023	CMPK2
twist_allsamples_all_de_genes_colreorder_2id	ZIC3	0.257	transcription regulator					0.0416	0.0445023	PDGFRA
twist_allsamples_all_de_genes_colreorder_2id	gelatinase		group					0.0416	0.0445023	TJP1
twist_allsamples_all_de_genes_colreorder_2id	CST5	0.372	other	Inhibited	-2.138	-0.22	-1.52	0.0421	0.0448287	AKAP12,COL12A1,CYBRD1,DNAJB4,LAMC1,MAP1B,NT5E,SLC9A3R2
twist_allsamples_all_de_genes_colreorder_2id	BMI1	0.105	transcription regulator					0.0423	0.0448341	LOX,MEG3,NID1
twist_allsamples_all_de_genes_colreorder_2id	CSF		group					0.0442	0.046	CD22,LILRB1,TGM2
twist_allsamples_all_de_genes_colreorder_2id	SOX2	1.332	transcription regulator					0.0442	0.046	GLI2,GLI3,JAG1
twist_allsamples_all_de_genes_colreorder_2id	EXOSC3	-0.337	enzyme					0.0444	0.046	ANTXR1,MAP1B
twist_allsamples_all_de_genes_colreorder_2id	SLC15A4	-0.141	transporter					0.0444	0.046	CCL2,ISG20
twist_allsamples_all_de_genes_colreorder_2id	TASL	-0.59	enzyme					0.0444	0.046	CCL2,ISG20
twist_allsamples_all_de_genes_colreorder_2id	HRAS	0.218	enzyme					0.0462	0.0474375	IGF2,PRKCB,SESN1
twist_allsamples_all_de_genes_colreorder_2id	Hdac		group					0.0462	0.0474375	KLF9,NR4A1,TRPC6
twist_allsamples_all_de_genes_colreorder_2id	F7	0.764	peptidase					0.0479	0.0483202	JAG1,ZFP36
twist_allsamples_all_de_genes_colreorder_2id	Fcer1		complex					0.0479	0.0483202	CCL2,KMO
twist_allsamples_all_de_genes_colreorder_2id	POM121/POM121C	0.219	other					0.0479	0.0483202	SNN,ZFP36
twist_allsamples_all_de_genes_colreorder_2id	RARB	0.046	ligand-dependent nuclear receptor					0.0479	0.0483202	IGFBP6,TJP1
