# Supplementary material for: The Transcription Factor Twist1 Has a Significant Role in Mycosis Fungoides (MF) Cell Biology: An RNA Sequencing Study of 40 MF Cases
Source: Cancers (Basel). 2023 Feb 28;15(5):1527. doi: 10.3390/cancers15051527 (PMC10000433; doi:10.3390/cancers15051527)
Supplement: Supplementary file 1 [file cancers-15-01527-s001.zip › cancers-2199028 - Table S2.xlsx]

## Sheet: Sheet1
Table S2: 177 significant master regulators/causal networks according to the adjusted p value in the IPA core analysis.
Master Regulator	Molecule Type	Expr Log Ratio	Depth	Predicted Activation State	Activation z-score	P-value	Adj. p-value	Network bias-corrected p-value	Participating regulators	geneNames	Target-connected regulators	Relationships Between Master Regulators(Increases/Downstream)	Relationships Between Master Regulators(Decreases/Downstream)	Relationships Between Master Regulators(Increases/Upstream)	Relationships Between Master Regulators(Decreases/Upstream)
CD209	other	-0.137	3		0.707	2.48e-08	4.3152e-06	0.0037	CD209,CEBPA,Creb,estrogen receptor,HIF1A,MRTFA,NFkB (complex),Ras homolog,RELA,TAZ,WWTR1,YAP1	AKAP12,CCL2,CD40,CDC42BPA,COL12A1,COL4A1,FHL2,FNBP1L,GJA1,H2AC20,IRF1,ISG20,ITGA1,JAG1,LAMA3,LITAF,LOX,MAN1A1,MCAM,MMRN1,MYH10,NR4A1,OAS2,PCDH19,PDGFRA,SELL,TAGLN,TGM2,TJP1,TRPC6,UBD,ZFHX4	11	Jnk		Ras homolog
IGK	other		3		-1.067	6.97e-08	4.3152e-06	0.0224	Akt,AR,CEBPA,CHUK,estrogen receptor,GLI1,HIF1A,IGK,IKBKB,NFkB (complex),NFKBIA,NOTCH1,RELA,TP73	ADGRA3,AHNAK2,AKAP12,C1QTNF3,CCL2,CD40,CMPK2,COL12A1,COL4A1,COL5A2,FHL2,GJA1,GLI2,H2AC20,IRF1,ISG20,ITGA1,JAG1,KLF9,LITAF,LOX,LYVE1,MAN1A1,MAP1B,MCAM,MMRN1,MYO1B,NR4A1,OAS2,PAM,PCDH19,PCOLCE2,PDGFRA,SELL,SESN1,SMTN,TGM2,TJP1,TNFSF13B,TRPC6,UACA,UBD,ZFP36	11	TLR7
Immunoglobulin Lambda Light Chain	group		3		-1.067	7.45e-08	4.3152e-06	0.0235	Akt,AR,CEBPA,CHUK,estrogen receptor,GLI1,HIF1A,IKBKB,Immunoglobulin Lambda Light Chain,NFkB (complex),NFKBIA,NOTCH1,RELA,TP73	ADGRA3,AHNAK2,AKAP12,C1QTNF3,CCL2,CD40,CMPK2,COL12A1,COL4A1,COL5A2,FHL2,GJA1,GLI2,H2AC20,IRF1,ISG20,ITGA1,JAG1,KLF9,LITAF,LOX,LYVE1,MAN1A1,MAP1B,MCAM,MMRN1,MYO1B,NR4A1,OAS2,PAM,PCDH19,PCOLCE2,PDGFRA,SELL,SESN1,SMTN,TGM2,TJP1,TNFSF13B,TRPC6,UACA,UBD,ZFP36	11
NIK	group		3		-1.234	1.17e-07	4.3152e-06	0.0276	Akt,AR,CEBPA,estrogen receptor,GLI1,HIF1A,IKBKB,NFkB (complex),NIK,RELA,TP73	ADGRA3,AHNAK2,AKAP12,C1QTNF3,CCL2,CD40,CMPK2,COL12A1,COL4A1,COL5A2,FHL2,GJA1,GLI2,H2AC20,IRF1,ISG20,ITGA1,JAG1,KLF9,LITAF,LOX,MAN1A1,MAP1B,MCAM,MMRN1,MYO1B,NR4A1,OAS2,PAM,PCDH19,PCOLCE2,PDGFRA,SELL,SESN1,SMTN,TGM2,TJP1,TNFSF13B,TRPC6,UACA,UBD,ZFP36	10
RIPK1	kinase	-0.02	3		-0.149	1.24e-07	4.3152e-06	0.0422	Akt,AR,CASP8,CEBPA,DAB2IP,ERK,ERK1/2,estrogen receptor,GLI1,H2AX,HIF1A,IKBKB,Jnk,MAPKAPK2,MMP2,MMP9,NFkB (complex),P38 MAPK,RELA,RHOA,RIPK1,Tgf beta,TP73	ADGRA3,AHNAK2,AKAP12,ANGPT1,C1QTNF3,CCL2,CD40,CMPK2,COL12A1,COL4A1,COL5A2,FHL2,GJA1,GLI2,H2AC20,IRF1,ISG20,ITGA1,JAG1,KLF9,LITAF,LOX,MAN1A1,MAP1B,MCAM,MERTK,MMRN1,MS4A1,MYO1B,NR4A1,OAS2,ODC1,PAM,PCDH19,PCOLCE2,PDGFRA,PLA2G7,SELL,SESN1,SMTN,TGM2,TJP1,TNFSF13B,UACA,UBD	18		IL1RN		mir-146
PLXNB2	transmembrane receptor	-0.067	3		-0.507	4.54e-07	1.3166e-05	0.033	Akt,ERBB2,ERBB3,ERK,ERK1/2,ESR1,JAG1,PLXNB2,RB1,RELA,RHOA,SRC,STAT1,STAT5a/b,Tgf beta	BCAM,BMP1,CCL2,CD40,COL6A3,FCMR,FGR,GEM,GJA1,GLI2,IRF1,ISG20,JAG1,LAMB1,LAMB2,MAP1B,MCAM,MERTK,MS4A1,MYH10,NR4A1,NT5E,ODC1,PIK3CD,SELL,SESN1,SLC7A2,SMTN,STEAP4,TAGLN,TJP1,TNS1,TRPC6,UBD,XK	13		ETV6-RUNX1	ERBB2
TRIM21	enzyme	0.317	3		-0.324	6.37e-07	1.34771e-05	0.0385	Akt,AR,CEBPA,estrogen receptor,GLI1,HIF1A,IKBKB,NFkB (complex),TP73,TRIM21	ADGRA3,AHNAK2,AKAP12,C1QTNF3,CD40,CMPK2,COL12A1,COL4A1,COL5A2,FHL2,GJA1,GLI2,H2AC20,IRF1,ITGA1,JAG1,KLF9,LITAF,LOX,MAN1A1,MAP1B,MCAM,MMRN1,MYO1B,OAS2,PAM,PCDH19,PCOLCE2,PDGFRA,SELL,SESN1,SMTN,TGM2,TJP1,TNFSF13B,TRPC6,UACA,ZFP36	8
PKMYT1	kinase	-0.422	3		-1.095	8.14e-07	1.34771e-05	0.0321	CEBPA,ERK1/2,estrogen receptor,HIF1A,MMP14,MMP2,NFkB (complex),PKMYT1,RELA,SRC,STAT3	AKAP12,BCAM,CCL2,CD40,COL12A1,COL4A1,FGR,FHL2,GJA1,H2AC20,IRF1,ISG20,ITGA1,JAG1,LITAF,LOX,MAN1A1,MAP1B,MMRN1,MXI1,NR4A1,OAS2,PCDH19,PIK3CD,SELL,TGM2,TJP1,TNS1,TRPC6,UBD	10			MMP14
PKN3	kinase	0.492	3		-1.095	8.14e-07	1.34771e-05	0.0321	CEBPA,ERK1/2,estrogen receptor,HIF1A,MMP14,MMP2,NFkB (complex),PKN3,RELA,SRC,STAT3	AKAP12,BCAM,CCL2,CD40,COL12A1,COL4A1,FGR,FHL2,GJA1,H2AC20,IRF1,ISG20,ITGA1,JAG1,LITAF,LOX,MAN1A1,MAP1B,MMRN1,MXI1,NR4A1,OAS2,PCDH19,PIK3CD,SELL,TGM2,TJP1,TNS1,TRPC6,UBD	10			MMP14
XRCC5	enzyme	-0.027	3		-0.756	8.29e-07	1.34771e-05	0.0227	Akt,CEBPA,DNA-PK,estrogen receptor,H2AX,HIF1A,HSP90AA1,NFkB (complex),RELA,VCP,XRCC5	AKAP12,ANGPT1,CCL2,CD40,COL12A1,COL4A1,FHL2,GJA1,H2AC20,IRF1,ISG20,ITGA1,JAG1,LITAF,LOX,MAN1A1,MAP1B,MCAM,MMRN1,NR4A1,OAS2,PCDH19,SELL,TGM2,TJP1,TNFSF13B,TRPC6,UBD	9			SEMA3A
EPHA2	kinase	-0.161	3		0.756	8.52e-07	1.34771e-05	0.0216	Akt,AR,CBL,CLTC,EPHA2,ERK,FGFR1,Focal adhesion kinase,IRF4,MET,MKNK1,MMP14,P38 MAPK,PI3K p85,PTEN,PTK2,RAC1,RB1,RELA,RHOA,SRC,STAT5a/b,Tgf beta,TGFB1,YAP1	ADGRA3,BCAM,BMP1,COL6A3,CXCR5,ERRFI1,FBN1,FCMR,FGR,GEM,ITGA1,JAG1,MAP1B,MCAM,MERTK,MS4A1,MYO1B,ODC1,PAX5,PIK3CD,PIM3,PLA2G7,POU2F2,RGS5,SELL,TGFB1I1,TNFSF13B,UBD	18		HIC1	MMP14,SOX2
ERBB2	kinase	0.511	2		-0.686	9.83e-07	1.42535e-05	0.044	Akt,ERBB2,ERBB3,ERK,ERK1/2,ESR1,JAG1,RB1,RELA,SRC,STAT1,STAT5a/b	BCAM,BMP1,CCL2,CD40,COL6A3,FCMR,FGR,GEM,GJA1,GLI2,IRF1,ISG20,JAG1,LAMB1,LAMB2,MAP1B,MCAM,MS4A1,MYH10,NR4A1,NT5E,ODC1,PIK3CD,SELL,SESN1,SLC7A2,SMTN,STEAP4,TAGLN,TJP1,TNS1,TRPC6,UBD,XK	12	BCAR4,BECN1,CD74-NRG1,HAS1,PLXNB2	BTG2	BMP1,CHD7,ERK
MS4A1	other	-1.446	1	Inhibited	-2	1.3e-06	1.74e-05	0.0001	MS4A1	CD19,CD22,CD40,PAX5	1	ERK,SOX11	ETV6-RUNX1	BCR (complex),CD40,CD81
NUP62	transporter	-0.322	3		-1.177	2.11e-06	2.62243e-05	0.0302	CEBPA,estrogen receptor,HIF1A,NFkB (complex),NUP62,RELA	AKAP12,CCL2,CD40,COL12A1,COL4A1,FHL2,GJA1,GLI2,H2AC20,IRF1,ISG20,ITGA1,JAG1,LITAF,LORICRIN,LOX,MAN1A1,MAP1B,MMRN1,NR4A1,OAS2,PCDH19,SELL,TGM2,TRPC6,UBD	6
MLKL	kinase	-0.288	3		-1.177	2.3e-06	2.668e-05	0.0335	CEBPA,estrogen receptor,H2AX,HIF1A,MAPKAPK2,MLKL,MMP2,MMP9,NFkB (complex),RELA	AKAP12,ANGPT1,CCL2,CD40,COL12A1,COL4A1,FHL2,GJA1,H2AC20,IRF1,ISG20,ITGA1,JAG1,LITAF,LOX,MAN1A1,MAP1B,MMRN1,NR4A1,OAS2,PCDH19,SELL,TGM2,TJP1,TRPC6,UBD	8
MRTFB	transcription regulator	0.519	1	Activated	2.828	3.93e-06	4.27388e-05	0.0015	MRTFB	COL5A2,FILIP1L,MYH10,NUAK1,PDGFRA,SH3D19,TAGLN,ZFHX4	1
HDAC1	transcription regulator	-0.217	3		1.569	4.27e-06	4.37047e-05	0.0464	CEBPA,estrogen receptor,HDAC1,HIF1A,NFkB (complex),RB1,RELA	AKAP12,CCL2,CD40,COL12A1,COL4A1,FHL2,GEM,GJA1,H2AC20,IRF1,ISG20,ITGA1,JAG1,LITAF,LOX,MAN1A1,MAP1B,MMRN1,NR4A1,OAS2,PCDH19,SELL,TGM2,TRPC6,UBD,ZFP36	6				SOX11
HIVEP3	transcription regulator	-0.265	3		1	4.94e-06	4.77126e-05	0.0434	CEBPA,estrogen receptor,HIF1A,HIVEP3,NFkB (complex),RELA	AKAP12,CCL2,CD40,COL12A1,COL4A1,FHL2,GJA1,H2AC20,IRF1,ISG20,ITGA1,JAG1,LITAF,LOX,MAN1A1,MAP1B,MMRN1,NR4A1,OAS2,PCDH19,SELL,SLIT3,TGM2,TRPC6,UBD	6
TNFRSF13B	transmembrane receptor	-0.954	3		1.4	5.21e-06	4.77126e-05	0.0443	CEBPA,estrogen receptor,HIF1A,NFkB (complex),RELA,TNFRSF13B	AKAP12,CCL2,CD19,CD40,COL12A1,COL4A1,FHL2,GJA1,H2AC20,IRF1,ISG20,ITGA1,JAG1,LITAF,LOX,MAN1A1,MAP1B,MMRN1,NR4A1,OAS2,PCDH19,SELL,TGM2,TRPC6,UBD	6	TLR9	CD40
mir-506	microRNA		3		1	5.65e-06	4.9155e-05	0.0474	CEBPA,estrogen receptor,HIF1A,mir-506,NFkB (complex),RELA	AKAP12,CCL2,CD40,COL12A1,COL4A1,FHL2,GJA1,GLI3,H2AC20,IRF1,ISG20,ITGA1,JAG1,LITAF,LOX,MAN1A1,MAP1B,MMRN1,NR4A1,OAS2,PCDH19,SELL,TGM2,TRPC6,UBD	6				SPDEF
TRAF5	transporter	-0.037	3		-1	5.96e-06	4.93829e-05	0.0471	CEBPA,estrogen receptor,HIF1A,NFkB (complex),RELA,RORC,TRAF5	AKAP12,CCL2,CD40,COL12A1,COL4A1,FHL2,GJA1,H2AC20,IL4I1,IRF1,ISG20,ITGA1,JAG1,LITAF,LOX,MAN1A1,MAP1B,MMRN1,NR4A1,OAS2,PCDH19,SELL,TGM2,UBD,ZBTB16	6				RORC
ATG5	other	-0.073	2		-0.688	8.32e-06	6.22775e-05	0.0066	ATG5,SRC,STAT3,TGM2	CD40,CXCR5,DAAM2,FGR,GJA1,GM2A,IRF1,ITGAX,JAG1,LGALS9,LOX,MERTK,MXI1,OAS2,SELL,SLC7A2,TGM2,TNS1,TOR1B	4	Jnk		TGM2,TNFRSF25
EWSR1-FLI1	fusion gene/product		1	Inhibited	-2.828	8.45e-06	6.22775e-05	0.0012	EWSR1-FLI1	COL5A2,FILIP1L,MYH10,NUAK1,PDGFRA,SH3D19,TAGLN,ZFHX4	1
FGFR1	kinase	0.285	2		0	8.59e-06	6.22775e-05	0.0137	Akt,ERK,FGFR1,Jnk,P38 MAPK,STAT3	CCL2,CD40,GJA1,IRF1,JAG1,LOX,MCAM,MS4A1,MXI1,NR4A1,ODC1,PLA2G7,POU2F2,SELL,TGM2,TJP1,TNS1,ZFP36	6	API5	ETV6-RUNX1	ERK,Jnk
CHD7	enzyme	0.152	1		1.732	1.09e-05	7.29462e-05	0.0004	CHD7	GLI2,GLI3,JAG1	1	ERBB2
MSC	transcription regulator	-0.139	1		1.732	1.09e-05	7.29462e-05	0.0003	MSC	CD19,CD79A,POU2F2	1	RORC
Actin	group		3		-1.342	1.26e-05	8.12e-05	0.0193	ABCC1,Actin,Akt,ERK,ERK1/2,MRTFA,MYC,Rac	CCL2,CD40,CDC42BPA,COX5A,FNBP1L,GJA1,ISG20,ITGA1,MCAM,MS4A1,MXI1,MYH10,ODC1,PDGFRA,SELL,TGM2,TJP1,TNFSF13B,ZFHX4,ZFP36	5	TGFB1			MRTFA
TGFB1	growth factor	0.185	1	Activated	2.324	2.02e-05	0.000123	0.0199	TGFB1	BMP1,CCL2,CD40,COL6A3,CXCR5,FBN1,GLI2,ITGA1,JAG1,PIK3CD,SMTN,TAGLN,TGFB1I1,TGM2,ZFP36	1		ETV6-RUNX1,SPDEF	Actin,BGN,BMP1,ERK,HAS1,miR-145-5p (and other miRNAs w/seed UCCAGUU),MRTFA,NCR2,SRF,TNFRSF12A	CD40,FAS,GATA3,SEMA3A,SOX2
BTG2	transcription regulator	-0.461	2		-1.147	2.05e-05	0.000123	0.0161	Akt,BTG2,ERBB2,ERBB3,RB1	BCAM,BMP1,CCL2,COL6A3,GEM,IGFBP6,JAG1,LAMB1,LAMB2,MCAM,NT5E,PIK3CD,SMTN,STEAP4,TAGLN,TGM2,TJP1,TNS1,ZFP36	5	TGM2			ERBB2
SAFB	other	0.306	3	Activated	2.183	2.43e-05	0.00014094	0.0188	ERK,estrogen receptor,PI3K (complex),SAFB	CCL2,COL12A1,COL4A1,GLI2,HLA-DRA,ISG20,JAG1,MAN1A1,MAP1B,MS4A1,NT5E,ODC1,PCDH19,SELL,TGM2,UBD,ZFP36	4
TGM2	enzyme	-1.413	1	Inhibited	-2.309	2.78e-05	0.000156039	0.0027	TGM2	CCL2,CXCR5,DAAM2,GJA1,GM2A,ITGAX,LGALS9,MERTK,OAS2,SELL,SLC7A2,TOR1B	1	ATG5,ERK,Jnk,PTPN3	SOCS1	BTG2
BTK	kinase	-0.326	1		1.633	5.49e-05	0.000298519	0.0006	BTK	CD40,IL4I1,IRF1,ISG20,ITGAX,OAS2	1			ERK	CD40
SOX11	transcription regulator	-0.006	1		-1	6.16e-05	0.0003248	0.0017	SOX11	CD19,DBN1,FCMR,FCRL3,LGALS9,MS4A1,MYO1B,PAX5,TNXB	1		HDAC1	EGR1,MS4A1,PPP2CA	FAS
Fgfr	group		2		1.069	6.46e-05	0.0003306	0.0211	Akt,ERK,Fgfr,STAT3	CCL2,CD40,IRF1,JAG1,LOX,MCAM,MS4A1,MXI1,ODC1,SELL,TGM2,TJP1,TNS1,ZFP36	3			ERK
GAB2	other	0.257	2		0.535	7.48e-05	0.000371863	0.0266	ERK,GAB2,SRC,STAT3,STAT5a/b	CCL2,CD40,FCMR,FGR,IRF1,JAG1,LOX,MS4A1,MXI1,ODC1,SELL,TGM2,TNS1,ZFP36	4			ERK
BECN1	other	-0.114	2		1.606	8.11e-05	0.0003828	0.0395	Akt,BECN1,ERBB2,SRC,STAT3	BCAM,BMP1,CCL2,CD40,COL6A3,FGR,IRF1,LAMB1,LAMB2,LOX,MCAM,MXI1,NT5E,PIK3CD,SMTN,STEAP4,TAGLN,TJP1,TNS1	4			ERBB2
IL1RN	cytokine	-0.454	1		1.89	8.14e-05	0.0003828	0.003	IL1RN	GJA1,IL18BP,IRF1,ISG20,LGALS9,OAS2,UBD	1	CD40			RIPK1
PRMT6	enzyme	-0.078	3		-1.291	9.23e-05	0.000422637	0.0316	ERK,estrogen receptor,PI3K (complex),PRMT6,SIRT7	CCL2,COL12A1,COL4A1,GLI2,JAG1,MAN1A1,MAP1B,MS4A1,NT5E,ODC1,PCDH19,RPS21,SELL,TGM2,ZFP36	4
BANCR	other	-0.608	2		-1.155	0.000107	0.000477385	0.0142	BANCR,ERK,Jnk,Mek	CCL2,CD40,GJA1,IRF1,MS4A1,NR4A1,ODC1,PDGFRA,SELL,TGM2,TREM2,ZFP36	3			ERK,Jnk
TLR7	transmembrane receptor	-0.151	1		-1.89	0.000124	0.0005394	0.0017	TLR7	CCL2,CD40,FCMR,IL4I1,IRF1,ISG20,OAS2	1	Immunoglobulin	TLR9	CD40,ERK,IGK
PELI3	enzyme	0.274	2		1.732	0.000136	0.000562723	0.0333	Creb,Jnk,MAP3K7,NFkB (complex),PELI3,TAB1	CCL2,CD40,GJA1,IRF1,JAG1,MCAM,NR4A1,OAS2,TGM2,TNFSF13B,TRPC6,ZFP36	5				Jnk
Aldose Reductase	group		2		-0.832	0.000139	0.000562723	0.0321	Aldose Reductase,Jnk,NFkB (complex),Pkc(s),ROCK,RUNX2	CD40,COL24A1,GJA1,IGF2,IRF1,LIPA,NEXN,NR4A1,TAGLN,TGM2,TJP1,TRPC6,ZFP36	5			Jnk	RUNX2
CD74-NRG1	fusion gene/product		2		0.5	0.000144	0.000562723	0.0308	Akt,CD74-NRG1,ERBB2,ERBB3	BCAM,BMP1,CCL2,COL6A3,JAG1,LAMB1,LAMB2,MCAM,NT5E,PIK3CD,SMTN,STEAP4,TAGLN,TGM2,TJP1,TNS1	3			ERBB2
FPR2	G-protein coupled receptor	0.442	2		-1.414	0.000145	0.000562723	0.0042	FPR2,Jnk,MAP3K7	CCL2,CD40,GJA1,NR4A1,OAS2,TGM2,TNFSF13B,ZFP36	3			Jnk
TLR9	transmembrane receptor	-0.331	1		-1.633	0.000146	0.000562723	0.0028	TLR9	CD40,FCMR,IL4I1,IRF1,ISG20,OAS2	1	BCR (complex)		CD40,ERK,Immunoglobulin,SYK,TNFRSF13B	TLR7
Ras homolog	group		2	Activated	3.162	0.000152	0.000562723	0.0094	Creb,MRTFA,Ras homolog,TAZ,WWTR1,YAP1	CDC42BPA,FNBP1L,LAMA3,MAP1B,MCAM,MYH10,PDGFRA,TAGLN,TJP1,ZFHX4	6	ADGRE5,CD209		MRTFA
BCAR4	other		2		0.5	0.000152	0.000562723	0.0329	Akt,BCAR4,ERBB2,ERBB3	BCAM,BMP1,CCL2,COL6A3,JAG1,LAMB1,LAMB2,MCAM,NT5E,PIK3CD,SMTN,STEAP4,TAGLN,TGM2,TJP1,TNS1	3			ERBB2
TMED10	transporter	-0.093	2		1.134	0.000182	0.000649837	0.0014	Jnk,ROCK,TMED10	CCL2,CD40,GJA1,NR4A1,TGM2,TJP1,ZFP36	2				Jnk
BRAF	kinase	0.143	2		-1.069	0.000183	0.000649837	0.0444	BRAF,ERK,ERK1/2,MAP2K1/2,Mek,MMP2,RAF1	CCL2,CD40,CXCR5,GJA1,IRF1,JAG1,MS4A1,ODC1,PDGFRA,SELL,TGM2,TJP1,TREM2,ZFP36	6			ERK
PELI2	enzyme	0.767	2		-1.667	0.000217	0.000740353	0.0106	ERK,Jnk,PELI2	CCL2,CD40,GJA1,MS4A1,NR4A1,ODC1,SELL,TGM2,ZFP36	2			ERK,Jnk
SRF	transcription regulator	-0.313	1		0.577	0.000217	0.000740353	0.0019	SRF	FHL2,LRP1,TAGLN	1	TGFB1
SUPT20H	other	-0.006	2		1.732	0.000224	0.000743455	0.0417	MAP3K7,P38 MAPK,RELA,SUPT20H	CCL2,CD40,GJA1,IRF1,ISG20,NR4A1,OAS2,PLA2G7,TGM2,TNFSF13B,TRPC6,UBD	3			RUNX2
NORAD	other	0.05	1	Activated	2.236	0.000234	0.000743455	0.003	NORAD	COL4A1,LMCD1,SLIT3,SMTN,TAGLN	1			TNFRSF12A
TEAD2	transcription regulator	-0.015	1	Activated	2.236	0.000234	0.000743455	0.008	TEAD2	COL5A2,FILIP1L,NUAK1,SH3D19,TAGLN	1
ETV6-RUNX1	fusion gene/product		2	Activated	3.317	0.000235	0.000743455	0.0185	ETV6-RUNX1,IRF3	CCL2,CD19,CD40,CD72,CD79A,ELF4,IRF1,LAT2,LILRB1,MS4A1,POU2F2	2				CD40,CD72,FGFR1,GATA3,ID2,MS4A1,PLXNB2,TGFB1
ETV6-RUNX1	fusion gene/product		1	Activated	3.162	0.000253	0.000786107	0.014	ETV6-RUNX1	CD19,CD40,CD72,CD79A,ELF4,IRF1,LAT2,LILRB1,MS4A1,POU2F2	1				CD40,CD72,FGFR1,GATA3,ID2,MS4A1,PLXNB2,TGFB1
SPDEF	transcription regulator	1.21	1	Inhibited	-2.236	0.000295	0.000894	0.0046	SPDEF	COL4A1,COL5A2,COL6A3,LAMB2,LAMC1	1		mir-506		TGFB1
ALOX15	enzyme	-1.686	2		-1.508	0.000298	0.000894	0.0356	ALOX15,ERK,STAT3	CD40,IRF1,JAG1,LOX,MS4A1,MXI1,ODC1,SELL,TGM2,TNS1,ZFP36	2			ERK
IL7	cytokine	-0.068	2		-1.667	0.000309	0.000911288	0.0158	IL7,JAK1,Jnk,STAT5a/b	CCL2,CD40,FCMR,GJA1,IRF1,NR4A1,SELL,TGM2,ZFP36	4			FAS,JAK1,Jnk
HAS1	enzyme	1.488	2		0	0.00036	0.001044	0.0322	ERBB2,FAS,HAS1	BCAM,BMP1,COL6A3,IRF1,JAG1,LAMB1,LAMB2,NT5E,NUAK2,PIK3CD,SMTN,STEAP4,TAGLN,ZFP36	2	ERK,TGFB1		ERBB2	FAS
TEAD3	transcription regulator	0.456	1	Activated	2.236	0.000369	0.00105256	0.0135	TEAD3	COL5A2,FILIP1L,NUAK1,SH3D19,TAGLN	1
KLF5	transcription regulator	0.002	2		0	0.000389	0.00109171	0.0316	DUSP1,ERK,KLF5,NOTCH1	CCL2,IRF1,LITAF,LYVE1,MERTK,MS4A1,ODC1,SELL,TGM2,ZFP36	4	KDM3A		ERK	MEOX2,SOX2
ITGAL	transmembrane receptor	-0.418	2		0	0.000416	0.00114895	0.0231	ERK,ITGAL,Notch	CCL2,JAG1,MS4A1,ODC1,SELL,TAGLN,TGM2,ZFP36	2	PPP2CA		ERK
TBXA2R	G-protein coupled receptor	0.29	2		0.333	0.00043	0.00116446	0.0249	ERK,TBXA2R,WWTR1,YAP1	CCL2,LAMA3,MAP1B,MS4A1,ODC1,SELL,TAGLN,TGM2,ZFP36	3			ERK
TMSB4	group		2		-1.508	0.000435	0.00116446	0.0447	ERK,Jnk,P38 MAPK,Smad2/3,TMSB4	CCL2,CD40,GJA1,ITGA1,MS4A1,NR4A1,ODC1,PLA2G7,SELL,TGM2,ZFP36	5			ERK,Jnk,RUNX2
BCR (complex)	complex		1		-1.342	0.000455	0.00119955	0.0067	BCR (complex)	CXCR5,KLF9,POU2F2,SELL,ZBTB16	1	MS4A1		ERK,Immunoglobulin,SYK,TLR9,TNFRSF25
RADIL	other	0.096	2		-0.632	0.000476	0.001218	0.0326	ERK,Mek,RADIL,RAF1	CCL2,CXCR5,IRF1,MS4A1,ODC1,PDGFRA,SELL,TGM2,TREM2,ZFP36	3			ERK
miR-199a-3p (and other miRNAs w/seed CAGUAGU)	mature microRNA		2		0.632	0.000476	0.001218	0.0371	ERK,Mek,miR-199a-3p (and other miRNAs w/seed CAGUAGU),PAK4	CCL2,IRF1,MS4A1,ODC1,PDGFRA,SELL,TGM2,TJP1,TREM2,ZFP36	3				ERK
TRIB2	kinase	-0.287	2		0	0.000487	0.00122809	0.0176	CEBPA,MMP14,TRIB2	AKAP12,BCAM,GJA1,JAG1,LITAF,MMRN1,OAS2,PIK3CD	2		SYK	MMP14
TEAD4	transcription regulator	-0.062	1	Activated	2.236	0.000503	0.00125031	0.0153	TEAD4	COL5A2,FILIP1L,NUAK1,SH3D19,TAGLN	1
ID2	transcription regulator	-0.435	1		1.732	0.000552	0.00135279	0.0033	ID2	CD19,CD79A,POU2F2	1	PRNP	ETV6-RUNX1
ADGRE5	G-protein coupled receptor	-0.358	2		-0.378	0.000564	0.001363	0.0152	ADGRE5,ERK,Ras homolog	CCL2,MS4A1,ODC1,SELL,TGM2,TJP1,ZFP36	2			ERK,Ras homolog
IL1RAP	transmembrane receptor	0.209	2		0.333	0.000587	0.00139915	0.0274	Akt,ERK,IL1RAP	CCL2,CD40,MCAM,MS4A1,ODC1,SELL,TGM2,TJP1,ZFP36	3			ERK	CD40
PRNP	other	0.06	1	Inhibited	-2	0.000602	0.00141551	0.0085	PRNP	CCL2,GJA1,IGF2,LRP1	1			ID2,Jnk
LINC00963	other	0.138	2		0	0.000701	0.00162632	0.0367	Akt,ERK,LINC00963,MTOR	CCL2,IL4I1,IRF1,MCAM,MS4A1,ODC1,SELL,TGM2,TJP1,ZFP36	4			ERK
NDFIP1	other	0.031	2	Activated	2.121	0.000726	0.00166216	0.027	Akt,Jnk,NDFIP1	CCL2,CD40,GJA1,MCAM,NR4A1,TGM2,TJP1,ZFP36	2				Jnk
TEAD1	transcription regulator	0.452	1	Activated	2.236	0.000736	0.00166317	0.0221	TEAD1	COL5A2,FILIP1L,NUAK1,SH3D19,TAGLN	1
Jnk	group		1		-1.633	0.000865	0.00192962	0.0072	Jnk	CCL2,CD40,GJA1,NR4A1,TGM2,ZFP36	1	Aldose Reductase,BANCR,DGKH,FGFR1,FPR2,IL7,PELI2,PRNP,TMSB4	NDFIP1,PELI3,TMED10,UBA3,UBB	ATG5,CD209,MMP14,PLG,TGM2
KMT2A	transcription regulator	0.032	2		-0.378	0.000889	0.00194445	0.0218	ERK,KMT2A	BAG3,CCL2,MS4A1,ODC1,SELL,TGM2,ZFP36	2			ERK,SCARB1
MMP14	peptidase	0.294	1		-0.577	0.000894	0.00194445	0.0038	MMP14	BCAM,JAG1,PIK3CD	1	CD81,EPHA2,ERK,Jnk,PKMYT1,PKN3,RUNX2,TRIB2
RNF41	enzyme	-0.236	2		-0.333	0.000966	0.00207511	0.0471	Akt,ERBB3,ERK,RNF41	CCL2,MCAM,MS4A1,ODC1,SELL,TGM2,TJP1,TNS1,ZFP36	3				ERK
FCGR3A/FCGR3B	transmembrane receptor	0.152	2		0.816	0.000986	0.00209224	0.0147	FCGR3A/FCGR3B,SYK	AKAP12,CCL2,FCMR,OAS2,SELL,TNFSF13B	2		Immunoglobulin		SYK
API5	other	-0.123	2		0	0.00104	0.00218024	0.0474	API5,ERK,FGFR1,PRKCD	CCL2,FBN1,GEM,MS4A1,ODC1,PDLIM7,POU2F2,SELL,TGM2,ZFP36	3			ERK,FGFR1
Immunoglobulin	complex		1	Inhibited	-2	0.00114	0.00229364	0.0105	Immunoglobulin	CCL2,IRF1,ITGAX,UBD	1	BCR (complex),TLR9		TLR7	FCGR3A/FCGR3B
SPINK7	other	0.106	2		0.378	0.00116	0.00229364	0.0226	ERK,SPINK7,SRC	CCL2,FGR,MS4A1,ODC1,SELL,TGM2,ZFP36	2				ERK
NPLOC4	other	-0.011	1		-1.414	0.00116	0.00229364	0.0068	NPLOC4	CCL2,TNFSF13B	1
UFD1	peptidase	-0.074	1		-1.414	0.00116	0.00229364	0.0068	UFD1	CCL2,TNFSF13B	1
ZXDC	transcription regulator	0.086	1		0	0.00116	0.00229364	0.0077	ZXDC	CCL2,HLA-DRA	1
BRD4	kinase	-0.022	2		1.134	0.00141	0.00274533	0.024	BRD4,H2AX	ANGPT1,COL4A1,FBN1,IRF1,ITGA1,LOX,SLC7A2	2			KDM3A
SOCS1	other	-1.15	1	Activated	2	0.00142	0.00274533	0.0146	SOCS1	IRF1,ISG20,OAS2,TGM2	1	PPP2CA			IRS2,TGM2
EGR1	transcription regulator	0.329	2		-0.378	0.00148	0.00282989	0.0359	EGR1,ERK	CCL2,IGF2,MS4A1,ODC1,SELL,TGM2,ZFP36	2	SOX11
MRTFA	transcription regulator	-0.276	1	Activated	2.236	0.00154	0.00291261	0.0194	MRTFA	CDC42BPA,FNBP1L,MYH10,PDGFRA,ZFHX4	1	Ras homolog,TGFB1	Actin
FAS	transmembrane receptor	-0.08	1		0	0.00158	0.00292468	0.007	FAS	CCL2,IRF1,NUAK2,ZFP36	1	CD40,IL7	ERK,HAS1,SOX11,TGFB1
WNT3A	cytokine	1.365	1		0	0.00158	0.00292468	0.0159	WNT3A	CCL2,COLEC12,DCLK1,FCMR	1
F2R	G-protein coupled receptor	0.06	1		1.732	0.00162	0.00296716	0.0093	F2R	ANGPT1,GJA1,MCAM	1
RUNX2	transcription regulator	0.11	1		0	0.00176	0.00319	0.0126	RUNX2	COL24A1,JAG1,NEXN,TAGLN	1	ERK,SUPT20H,TMSB4	Aldose Reductase	MMP14
CD81	other	0.018	2		-1.134	0.00215	0.0038567	0.0475	CD81,ERK,MMP2	CCL2,MS4A1,ODC1,SELL,TGM2,TJP1,ZFP36	2	MS4A1		ERK,MMP14
ACP1	phosphatase	-0.153	2		0.816	0.00262	0.00462242	0.0351	ACP1,SRC,SYK	AKAP12,CCL2,FCMR,FGR,OAS2,TNFSF13B	2				SYK
PTPN3	phosphatase	0.823	1		0.577	0.00263	0.00462242	0.027	PTPN3	JAG1,TAGLN,TGM2	1			TGM2
ERK	group		1		-0.816	0.00276	0.00475485	0.0457	ERK	CCL2,MS4A1,ODC1,SELL,TGM2,ZFP36	1	ADGRE5,ALOX15,API5,BANCR,BCR (complex),BRAF,BTK,CCL21,CD81,ERBB2,Fgfr,FGFR1,GAB2,IL1RAP,ITGAL,KLF5,KMT2A,LINC00963,PELI2,RADIL,TBXA2R,TGFB1,TLR7,TLR9,TMSB4,TNFRSF25	miR-199a-3p (and other miRNAs w/seed CAGUAGU),RNF41,SPINK7	HAS1,MMP14,MS4A1,RUNX2,RXRB,TGM2	FAS
NCR2	transmembrane receptor	0.265	2		0	0.00276	0.00475485	0.0375	NCR2,SYK	AKAP12,CCL2,FCMR,NR4A1,OAS2,TNFSF13B	2	TGFB1		SYK
KDM3A	transcription regulator	0.384	2		0	0.00363	0.00619235	0.0325	KDM3A,MMP9	CCL2,MCAM,TJP1,TNXB	2	BRD4		KLF5
ZNF503	other	0.133	1		-1.414	0.00395	0.00667282	0.0203	ZNF503	MERTK,TJP1	1
FGF8	growth factor		1		-1	0.00425	0.00711058	0.0209	FGF8	CCL2,ERRFI1,PCOLCE2,TNXB	1
SYK	kinase	-0.218	1		-0.447	0.00436	0.00722514	0.035	SYK	AKAP12,CCL2,FCMR,OAS2,TNFSF13B	1	BCR (complex),CD40,MAC,NCR2,TLR9	ACP1,FCGR3A/FCGR3B	GATA3	TRIB2
JAK1	kinase	-0.069	1		-1.732	0.00448	0.00735396	0.0387	JAK1	CCL2,CD40,IRF1	1	IL7,PLG		CD40
PRKAA2	kinase	0.664	2		-1.342	0.00487	0.00791944	0.0477	FOXO3,ITGB1,PRKAA2	CCL2,JAG1,MCAM,MXI1,TNS1	3
PPP2CA	phosphatase	-0.105	1		0.577	0.00504	0.00812	0.0362	PPP2CA	IRF1,NT5E,SELL	1	SOX11	PLG	ITGAL,SOCS1
IFNA1/IFNA13	cytokine		1		0	0.00522	0.0081827	0.0136	IFNA1/IFNA13	GEM,OAS2	1
KAT2B	transcription regulator	0.189	1		-1.414	0.00522	0.0081827	0.0163	KAT2B	CCL2,FGR	1
ZNF503-AS1	other	0.103	1		1.414	0.00522	0.0081827	0.0249	ZNF503-AS1	MERTK,TJP1	1
SOX2	transcription regulator	1.332	1		1.732	0.00628	0.00975643	0.037	SOX2	GLI2,GLI3,JAG1	1	EPHA2	KLF5,miR-145-5p (and other miRNAs w/seed UCCAGUU),TGFB1
LETMD1	other	0.037	1		1.414	0.00665	0.01015	0.0105	LETMD1	CCL2,IRF1	1
PLG	peptidase		1		-1.414	0.00665	0.01015	0.0103	PLG	CCL2,CD40	1	Jnk		CD40,JAK1	PPP2CA
ACTN4	transcription regulator	-0.036	1		0	0.00824	0.0122525	0.0249	ACTN4	CCL2,DCN	1
DGKA	kinase	-0.16	1		-1.414	0.00824	0.0122525	0.0146	DGKA	CCL2,IRF1	1
NFATC3	transcription regulator	-0.208	1		1.414	0.00824	0.0122525	0.0304	NFATC3	ANGPT1,NR4A1	1
HIC1	transcription regulator	0.08	1		-1	0.00845	0.0122525	0.0492	HIC1	AHNAK2,BBOF1,FHL2,MCAM	1				EPHA2
GAPDH	enzyme	0.046	1		-0.577	0.00845	0.0122525	0.0321	GAPDH	CCL2,GEM,OAS2	1
KDM3A	transcription regulator	0.384	1		0.577	0.00845	0.0122525	0.0472	KDM3A	CCL2,MCAM,TNXB	1	BRD4		KLF5
CD40	transmembrane receptor	-0.686	1	Inhibited	-2	0.00952	0.0136899	0.0479	CD40	CCL2,IRF1,KLF9,ZBTB16	1	JAK1,MS4A1,Pde4,PLG,TLR7,TLR9	BTK,ETV6-RUNX1,IL1RAP,TGFB1	FAS,IL1RN,SYK	TNFRSF13B
GATA3	transcription regulator	-0.328	1		0	0.00998	0.0141726	0.0264	GATA3	LOX,TJP1	1	SYK	ETV6-RUNX1,TGFB1
FUS-DDIT3	fusion gene/product		1		-1.732	0.0101	0.0141726	0.0385	FUS-DDIT3	COL4A1,IGFBP6,LOX	1
miR-145-5p (and other miRNAs w/seed UCCAGUU)	mature microRNA		1		-0.577	0.0101	0.0141726	0.0321	miR-145-5p (and other miRNAs w/seed UCCAGUU)	NDUFA4,TAGLN,VASN	1	TGFB1			SOX2
RORC	ligand-dependent nuclear receptor	-0.679	1		0	0.0119	0.0164333	0.022	RORC	IL4I1,ZBTB16	1		TRAF5	MSC
VCP	enzyme	-0.112	1		-1.414	0.0119	0.0164333	0.0242	VCP	CCL2,TNFSF13B	1
ACKR1	G-protein coupled receptor	0.298	1		-1	0.0141	0.0164658	0.0385	ACKR1	CCL2	1
BAHD1	other	-0.142	1		-1	0.0141	0.0164658	0.0299	BAHD1	IGF2	1
BMP1	peptidase	0.62	1		-1	0.0141	0.0164658	0.0367	BMP1	DCN	1	ERBB2,TGFB1
CCDC47	other	0.196	1		1	0.0141	0.0164658	0.038	CCDC47	TRPC6	1
CD72	transmembrane receptor	-1.318	1		-1	0.0141	0.0164658	0.0385	CD72	CCL2	1		ETV6-RUNX1
Ck2	complex		1		1	0.0141	0.0164658	0.0294	Ck2	ZFP36	1
EMC2	other	0.088	1		1	0.0141	0.0164658	0.038	EMC2	TRPC6	1
EMC6	other	-0.195	1		1	0.0141	0.0164658	0.038	EMC6	TRPC6	1
HIVEP3	transcription regulator	-0.265	1		-1	0.0141	0.0164658	0.0196	HIVEP3	SLIT3	1
MAC	complex		1		-1	0.0141	0.0164658	0.0294	MAC	ZFP36	1			SYK
MEOX2	transcription regulator	0.729	1		1	0.0141	0.0164658	0.0381	MEOX2	LRP1	1		KLF5
NAE1	enzyme	0.07	1		-1	0.0141	0.0164658	0.0385	NAE1	CCL2	1
PSPH	phosphatase	0.245	1		1	0.0141	0.0164658	0.0438	PSPH	NR4A1	1
RXRB	ligand-dependent nuclear receptor	-0.16	1		1	0.0141	0.0164658	0.0325	RXRB	IGFBP6	1	ERK
SCARB1	transporter	-0.224	1		-1	0.0141	0.0164658	0.0385	SCARB1	CCL2	1	KMT2A
SEMA3A	other	0.224	1		1	0.0141	0.0164658	0.031	SEMA3A	MCAM	1	XRCC5	TGFB1
SEMA4D	transmembrane receptor	-0.124	1		1	0.0141	0.0164658	0.0385	SEMA4D	CCL2	1
SERPINB3	other	-0.109	1		1	0.0141	0.0164658	0.0381	SERPINB3	LRP1	1
TADA2B	transcription regulator	-0.14	1		-1	0.0141	0.0164658	0.0358	TADA2B	CD19	1
TMEM208	other	-0.011	1		1	0.0141	0.0164658	0.038	TMEM208	TRPC6	1
UBA3	enzyme	0.189	1		-1	0.0141	0.0164658	0.0385	UBA3	CCL2	1				Jnk
WDR83OS	other	-0.026	1		1	0.0141	0.0164658	0.038	WDR83OS	TRPC6	1
ZFP57	transcription regulator	-0.545	1		1	0.0141	0.0164658	0.0299	ZFP57	IGF2	1
NUP62	transporter	-0.322	1		0	0.0184	0.0212026	0.0465	NUP62	GLI2,LORICRIN	1
Pde4	group		1		0	0.0184	0.0212026	0.0392	Pde4	CCL2,CD40	1			CD40
BGN	other	0.453	1		1	0.0279	0.0292446	0.0385	BGN	CCL2	1	TGFB1
CCL21	cytokine	-0.07	1		-1	0.0279	0.0292446	0.0385	CCL21	CCL2	1			ERK
CDKN2C	transcription regulator	-0.163	1		1	0.0279	0.0292446	0.0385	CDKN2C	CCL2	1
COPS4	peptidase	-0.33	1		1	0.0279	0.0292446	0.0413	COPS4	STON2	1
DGKH	kinase	0.132	1		-1	0.0279	0.0292446	0.0385	DGKH	CCL2	1			Jnk
EIF4E2	translation regulator	-0.15	1		1	0.0279	0.0292446	0.0354	EIF4E2	PDGFRA	1
FGF12	other	-0.323	1		1	0.0279	0.0292446	0.0417	FGF12	TAGLN	1
FOXF1	transcription regulator	0.122	1		1	0.0279	0.0292446	0.0362	FOXF1	ERRFI1	1
IGK	other		1		-1	0.0279	0.0292446	0.0385	IGK	CCL2	1	TLR7
PIP5K1C	kinase	0.201	1		1	0.0279	0.0292446	0.0362	PIP5K1C	ERRFI1	1
TIGAR	enzyme	-0.239	1		1	0.0279	0.0292446	0.0385	TIGAR	CCL2	1
TOR1A	enzyme	-0.153	1		1	0.0279	0.0292446	0.0413	TOR1A	STON2	1
USP37	peptidase	0.029	1		1	0.0279	0.0292446	0.023	USP37	ZBTB16	1
ZNF423	transcription regulator	0.609	1		1	0.0279	0.0292446	0.0452	ZNF423	CD79A	1
miR-675-3p (miRNAs w/seed UGUAUGC)	mature microRNA		1		-1	0.0279	0.0292446	0.0446	miR-675-3p (miRNAs w/seed UGUAUGC)	TJP1	1
mir-146	microRNA		1		0	0.0288	0.0300072	0.0494	mir-146	CCL2,PDGFRA	1		RIPK1
IRS2	enzyme	0.375	1		-1	0.0416	0.0416	0.0427	IRS2	DNASE1L3	1		SOCS1
PRKAA2	kinase	0.664	1		-1	0.0416	0.0416	0.037	PRKAA2	TNS1	1
PRKG1	kinase	0.532	1		1	0.0416	0.0416	0.0417	PRKG1	TAGLN	1
Sphk	group		1		-1	0.0416	0.0416	0.0385	Sphk	CCL2	1
TNFRSF12A	transmembrane receptor	0.104	1		-1	0.0416	0.0416	0.0385	TNFRSF12A	CCL2	1	NORAD,TGFB1
TNFRSF25	transmembrane receptor	-0.324	1		1	0.0416	0.0416	0.0385	TNFRSF25	CCL2	1	ATG5,BCR (complex)		ERK
UBB	enzyme	-0.359	1		1	0.0416	0.0416	0.0385	UBB	CCL2	1				Jnk
